# Supplementary material for: Populus tremula (European aspen) shows no evidence of sexual dimorphism
Source: BMC Plant Biol. 2014 Oct 16;14:276. doi: 10.1186/s12870-014-0276-5 (PMC4203875; doi:10.1186/s12870-014-0276-5)
Supplement: Additional file 1 — Statistical analyses of phenotypic and biochemical traits in the UmAsp and SwAsp samples. Phenotypic trait means and standard deviations for female and male individuals from the UmAsp collection (sheet1) and the SwAsp collection (sheet2), with results of one-way ANalyses Of VAriance (ANOVA). Where data could not be transformed to meet the assumptions of variance structure for ANOVA, a Mann–Whitney U test was conducted. For the extended phenotype of the arthropod community, non-parametric MANOVA (npMANOVA) results are shown for each of the UmAsp collection (sheet 1) and SwAsp collection (sheet 2). [file 12870_2014_276_MOESM1_ESM.xlsx]

## Sheet: UmAsp
	Female		Male		Analysis of variance
UmAsp trait	Mean	s.d.	Mean	s.d.	D.f.	F	P
Height (m)	15.855	2.62908	17.23	3.39893	1, 38	0.9575	0.334
Circumference (cm)	79.25	24.6979	87.2	23.3071	1, 38	2.0478	0.1606
Leaf area cm2	27.459	6.26773	25.7395	4.74053	1, 38	0.9575	0.334
SLA g cm-2	28.9205	2.61506	29.1865	1.9341	1, 38	0.1338	0.7166
Total phenolics mg g-1	111.208	37.4883	95.013	36.0168	1, 38	1.9409	0.1717
Condensed tannins mg g-1	61.4375	27.0294	51.791	19.48	1, 38	1.6766	0.2032
% Nitrogen	2.341	0.346849	2.39	0.254558	1, 38	0.2594	0.6135
% Carbon	48.3085	1.44844	48.247	1.14031	1, 38	0.0223	0.8822
C:N ratio	21.036	2.99344	20.388	2.08608	1, 38	0.6308	0.432
Shannon-Wiener index2	2.06878	0.308587	2.1524	0.326858	1, 38	0.6593	0.4219
Total arthropod abundance1	15.1245	9.74221	16.0325	14.7824	1, 38	0.0029	0.9573
Species richness2	8.3	2.77394	9.05	2.98196	1, 38	0.6972	0.4089
No. Leaf-chewing insects*	0.0488095	0.0938098	0.189167	0.328218	1	W = 144.5	0.08048
No. Mined leaves*	0.256429	0.280216	0.240833	0.301578	1	W = 209.0	0.8105
No. Leaf galls2	12.7276	9.65378	11.01	7.27237	1, 38	0.0742	0.7868
No. Rolled leaves3	1.36988	1.18047	1.22917	1.48932	1, 38	0.335	0.5662
* Mann-Whitney U test conducted
1 data were log transformed
2 data were transformed using Box-Cox powers
3 data were square-root transformed
	non-parametric MANOVA
Arthropod community in UmAsp	Df	SumsOfSqs	MeanSqs	F	R2	P
Sex	1	0.0352	0.035151	0.32457	0.00847	0.808
Residuals	38	4.1154	0.108301		0.99153
Total	39	4.1506			1

## Sheet: SwAsp
	Female		Male		Analysis of variance
SwAsp trait	Mean	s.d.	Mean	s.d.	D.f.	F	P
Height (cm)	159.468	50.7618	154.389	48.0783	1, 45	0.1241	0.7263
Growth rate cm yr-1	32.9533	10.6861	30.8361	10.9802	1, 45	0.4482	0.5066
Leaf area cm2	8.30348	2.48655	8.23522	1.72598	1, 44	0.0117	0.9144
SLA g cm-2	11.7413	1.7118	11.923	1.3298	1, 44	0.1617	0.6896
Total phenolics mg g-1	116.117	22.5673	103.71	29.897	1, 45	2.5614	0.1165
Condensed tannins mg g-1	52.1909	17.4899	42.0963	23.5527	1, 45	2.7635	0.1034
% Nitrogen	2.29107	0.175542	2.30098	0.181233	1, 10	0.0093	0.9252
% Carbon	45.407	0.645706	45.2409	0.54945	1, 10	0.2301	0.6417
C:N ratio	19.9492	1.51863	19.7986	1.40318	1, 10	0.0318	0.862
Shannon-Wiener index	1.42715	0.498798	1.21864	0.598039	1, 45	0.074	0.787
Total arthropod abundance1	5.54244	4.5526	6.44444	5.48316	1, 45	0.3876	0.5367
Species richness1	2.39803	1.32507	2.77431	1.39821	1, 45	1.1328	0.2929
No. Leaf-chewing insects*	0.620083	0.700599	0.770833	0.739765	1	W = 238	0.4188
No. Mined leaves2	1.88406	1.99154	2.38194	2.20766	1, 45	1.8092	0.1853
No. Leaf galls*	1.17754	1.39473	1.30903	1.7948	1	W = 286.5	0.828
No. Rolled leaves*	0.391304	0.551304	0.625	0.517799	1	W = 189.5	0.06188
* Mann-Whitney U test conducted
1 data were log transformed
2 data were transformed using Box-Cox powers
	non-parametric MANOVA
Arthropod community in SwAsp	Df	SumsOfSqs	MeanSqs	F	R2	P
Sex	1	0.156	0.15603	0.825	0.018	0.5
Residuals	45	8.5108	0.18913		0.982
Total	46	8.6668			1
