# Supplementary material for: Populus tremula (European aspen) shows no evidence of sexual dimorphism
Source: BMC Plant Biol. 2014 Oct 16;14:276. doi: 10.1186/s12870-014-0276-5 (PMC4203875; doi:10.1186/s12870-014-0276-5)
Supplement: Additional file 5 — Sex, longitude and latitude of clone origin for UmAsp and SwAsp, and elevation for UmAsp, samples used in the current study. The year of sampling for phenotype, microarray and RNA-Seq analysis is indicated. For UmAsp trees the longitude, latitude and elevation values represent the location of the actual tree sampled. For SwAsp samples they represent the origin of the original clone that was used to establish the clonal common garden experiment at the Skogforsk research station, Sävar, near Umeå, (63.896054°N, 20.549321°E). All UmAsp clones flowered in 2007. For the SwAsp samples, the number of clonal replicates present in the common garden is shown. [file 12870_2014_276_MOESM5_ESM.xlsx]

## Sheet: UmAsp
Collection	Clone (mature tree)	Sex	Latitude	Longitude	Elevation (m)	Phenotyping	Microarray	RNA sequencing
UmAsp	202	Female	63.8198	20.3112	29.98	2008		2008
UmAsp	213.1	Female	63.8219	20.4515	42.2	2008	2009	2008
UmAsp	222	Female	63.837	20.4809	5.55	2008	2009
UmAsp	222.1	Female	63.8386	20.4911	4.58	2008
UmAsp	223	Female	63.8431	20.5104	10.73	2008	2009
UmAsp	226.1	Female	63.8469	20.5237	10.73	2008		2010
UmAsp	236	Female	63.8898	20.5762	19.39	2008		2010
UmAsp	238.1	Female	63.8429	20.602	10	2008	2009
UmAsp	239	Female	63.842	20.602	10	2008		2010
UmAsp	244	Female	63.8362	20.6126	10	2008		2010
UmAsp	247	Female	63.8237	20.6498	10	2008	2009
UmAsp	266	Female	63.8815	20.7154	12.73	2008	2009
UmAsp	278.1	Female	63.9955	20.8073	23.26	2008
UmAsp	279.1	Female	63.9985	20.798	18.39	2008	2009
UmAsp	281	Female	63.8639	20.4568	19.98	2008
UmAsp	305.3	Female	63.8352	20.1034	34.54	2008		2008
UmAsp	310.3	Female	63.8639	20.0156	78.47	2008	2009	2008
UmAsp	327.9	Female	63.7935	19.855	93.98	2008	2009
UmAsp	349.2	Female	63.8086	20.2036	16	2008	2009	2008
UmAsp	349.5	Female	63.7948	20.2052	29.45	2008
UmAsp	207	Male	63.8103	20.384	27.77	2008		2010
UmAsp	212	Male	63.8192	20.4473	42.2	2008	2009
UmAsp	221	Male	63.8331	20.4679	20.64	2008		2008
UmAsp	226	Male	63.8459	20.5209	10.73	2008	2009
UmAsp	229	Male	63.8545	20.5379	10	2008		2010
UmAsp	229.1	Male	63.8545	20.5382	10	2008	2009	2008
UmAsp	231	Male	63.864	20.5432	11.05	2008
UmAsp	233	Male	63.8673	20.5412	10.18	2008	2009
UmAsp	235	Male	63.8973	20.5651	16.66	2008		2010
UmAsp	240	Male	63.8353	20.601	10	2008
UmAsp	268	Male	63.899	20.7651	10	2008	2009
UmAsp	269	Male	63.899	20.7648	10	2008	2009
UmAsp	270	Male	63.9237	20.7698	11.21	2008
UmAsp	303	Male	63.824	20.1797	12.76	2008		2008
UmAsp	309.1	Male	63.8621	20.0524	83.38	2008		2008
UmAsp	330.2	Male	63.7946	19.9006	72.14		2009
UmAsp	337.1	Male	63.7938	19.9876	84.7	2008		2008
UmAsp	349	Male	63.8113	20.1934	19	2008	2009
UmAsp	350	Male	63.7714	20.2035	21		2009
UmAsp	349.7	Male	63.7848	20.2028	24	2008	2009
UmAsp	373	Male	63.7228	20.2201	16.54	2008
UmAsp	374	Male	63.7572	20.2176	20	2008

## Sheet: SwAsp
SwAsp	Clone	Sex	Latitude	Longitude	No. clonal replicates	Phenotyping	Elemental (N & C) analysis
SwAsp	4	Female	56.685	13.1964	4	2008	2010
SwAsp	6	Female	56.7158	13.2894	3	2008
SwAsp	10	Female	56.7136	13.2922	3	2008
SwAsp	17	Female	56.2081	15.3344	0	2008
SwAsp	18	Female	56.2178	15.3628	4	2008
SwAsp	20	Female	56.2519	15.3433	4	2008
SwAsp	24	Female	57.9772	12.9383	2	2008
SwAsp	26	Female	57.9961	12.9047	3	2008
SwAsp	28	Female	58.0275	12.8989	4	2008	2010
SwAsp	32	Female	57.8511	15.3614	4	2008
SwAsp	34	Female	57.8014	15.3086	4	2008	2010
SwAsp	35	Female	57.8147	15.2858	4	2008
SwAsp	40	Female	57.7422	15.2539	4	2008	2010
SwAsp	51	Female	59.8317	17.7458	4	2008
SwAsp	52	Female	59.8161	17.8289	3	2008
SwAsp	53	Female	59.8589	17.7636	4	2008	2010
SwAsp	55	Female	59.8131	17.9817	4	2008
SwAsp	61	Female	61.2219	14.0556	7	2008
SwAsp	64	Female	61.1483	14.1506	7	2008
SwAsp	93	Female	63.9844	20.6131	2	2008
SwAsp	94	Female	63.9669	20.6722	4	2008
SwAsp	96	Female	63.9781	20.7056	3	2008
SwAsp	97	Female	63.8831	20.5536	4	2008	2010
SwAsp	98	Female	63.8656	20.4986	3	2008
SwAsp	1	Male	56.6925	13.2147	4	2008	2010
SwAsp	2	Male	56.6986	13.2078	4	2008	2010
SwAsp	5	Male	56.7158	13.3006	4	2008
SwAsp	7	Male	56.7167	13.2467	4	2008
SwAsp	12	Male	56.3311	15.04	3	2008	2010
SwAsp	15	Male	56.3081	15.1411	4	2008
SwAsp	16	Male	56.2203	15.3303	4	2008
SwAsp	19	Male	56.2394	15.3578	3	2008
SwAsp	22	Male	57.965	12.9547	3	2008	2010
SwAsp	23	Male	57.9678	12.9272	4	2008
SwAsp	25	Male	57.9869	12.9358	4	2008
SwAsp	29	Male	57.9744	12.9014	4	2008	2010
SwAsp	30	Male	57.9828	12.9567	4	2008	2010
SwAsp	33	Male	57.8281	15.3103	4	2008
SwAsp	36	Male	57.8044	15.2764	4	2008
SwAsp	37	Male	57.7919	15.1683	3	2008
SwAsp	38	Male	57.7614	15.2303	4	2008
SwAsp	54	Male	59.87	17.8275	4	2008
SwAsp	58	Male	59.7722	17.9867	4	2008
SwAsp	73	Male	61.7511	16.7794	3	2008
SwAsp	81	Male	64.4183	16.4208	3	2008
SwAsp	82	Male	64.3953	16.4364	3	2008
SwAsp	83	Male	64.3856	16.4394	3	2008
SwAsp	85	Male	64.365	16.4461	4	2008
