# Supplementary material for: Populus tremula (European aspen) shows no evidence of sexual dimorphism
Source: BMC Plant Biol. 2014 Oct 16;14:276. doi: 10.1186/s12870-014-0276-5 (PMC4203875; doi:10.1186/s12870-014-0276-5)
Supplement: Additional file 6 — Overview of RNA-Seq data including quality control metrics and correspondence between sample and ENA submission IDs. [file 12870_2014_276_MOESM6_ESM.xlsx]

## Sheet: Sheet1
Sample ID	Sex	Sampling Year	ENA ID	Raw	Adapter free	Percent Raw	rRNA free	Percent Raw	Aligned	Alignment rate
202	Female	2008	ERS235757	13266274	10737100	0.809353	10589868	0.798255	10049831	0.949004
213.1	Female	2008	ERS235759	15629154	12119423	0.775437	11967073	0.765689	11830542	0.988591
305.3	Female	2008	ERS235769	11778054	9618405	0.816638	9495190	0.806176	8926494	0.940107
310.3	Female	2008	ERS235771	20700651	16006539	0.773238	15865463	0.766423	15660845	0.987103
349.2	Female	2008	ERS235773	33096123	25802676	0.779628	25802676	0.779628	25334208	0.981844
226.1	Female	2010	ERS235761	16396782	13239937	0.807472	13088229	0.798219	1.19628e+07	0.91401
236	Female	2010	ERS235765	18281222	14914143	0.815818	14713111	0.804821	13979760	0.950157
239	Female	2010	ERS235766	17287936	14117561	0.816613	13965497	0.807817	1.32767e+07	0.95068
244	Female	2010	ERS235767	15490323	12136428	0.783485	12014577	0.775618	11784152	0.980821
221	Male	2008	ERS235760	14539377	11710238	0.805415	11569147	0.795711	9338972	0.807231
229	Male	2008	ERS235763	15225137	12322305	0.80934	12188758	0.800568	9.7896e+06	0.803166
303	Male	2008	ERS235768	20286493	15897922	0.78367	15769131	0.777322	1.27398e+07	0.807898
309.1	Male	2008	ERS235770	13041913	10578243	0.811096	10438717	0.800398	9871127	0.945626
337.1	Male	2008	ERS235772	14331653	11606019	0.809817	11430764	0.797589	9.18235e+06	0.803301
207	Male	2010	ERS235758	17830091	14462293	0.811117	14274205	0.800568	1.35931e+07	0.952286
229.1	Male	2010	ERS235762	34274139	26894005	0.784673	26731174	0.779923	2.15432e+07	0.805922
235	Male	2010	ERS235764	26455760	20606310	0.778897	20415827	0.771697	20037740	0.981481
